# Supplementary material for: A modular fluorescent camera unit for wound imaging
Source: Commun Biol. 2025 Jul 5;8:1010. doi: 10.1038/s42003-025-08423-y (PMC12228714; doi:10.1038/s42003-025-08423-y)
Supplement: Supplementary file 4 — SupplementaryData1 [file 42003_2025_8423_MOESM4_ESM.xlsx]

## Sheet: Figure3b
pH	Mean Flourescent intensity (FI)	FI Model Output	minimum	q1	median	q3	maximum
5.2	25.2037	29.8754	21	24	25	26	29
6	55.4902	52.9407	50	54	55	57	61
7.1	81.7839	84.6555	76	80	82	83	87
7.9	121.867	107.721	116	120	122	123	127
9	130.284	139.436	125	129	130	132	136

## Sheet: Figure4b_LinePlot
Day	pHMean_W1_Cluster1	pHMean_W1_Cluster2	pHMean_W1_Cluster3	pHMean_W1_Cluster4	pHMean_W2_Cluster1	pHMean_W2_Cluster2	pHMean_W2_Cluster3	pHMean_W2_Cluster4	pHMean_W3_Cluster1	pHMean_W3_Cluster2	pHMean_W3_Cluster3	pHMean_W3_Cluster4
0	5.17536	5.38409	5.75665	6.15596	5.27505	5.31582	5.55571	5.76839	5.23273	5.62114	6.15051	6.65819
1	5.92085	6.47475	6.53563	7.05396	5.15556	5.44753	5.94846	6.26833	5.10051	5.18042	5.27871	5.36695
2	5.54527	5.42774	5.79635	5.97936	5.52452	5.79791	6.45714	7.25466	5.17832	5.32016	5.4731	5.65969
3	5.1381	5.3258	5.66623	6.0048	5.10011	5.20625	5.5701	5.98722	5.10384	5.21776	5.47209	5.77752

## Sheet: Figure4b_BarGraph
Day	Elements_W1_Cluster1	Elements_W1_Cluster2	Elements_W1_Cluster3	Elements_W1_Cluster4	Elements_W2_Cluster1	Elements_W2_Cluster2	Elements_W2_Cluster3	Elements_W2_Cluster4	Elements_W3_Cluster1	Elements_W3_Cluster2	Elements_W3_Cluster3	Elements_W3_Cluster4
0	28.7317	19.9996	30.2945	20.9743	37.8149	0.0190713	48.0463	14.1196	12.3677	27.8653	35.7311	24.0359
1	26.4641	25.691	20.7773	27.0676	23.0607	21.3715	30.6363	24.9315	13.4983	32.0911	30.2639	24.1467
2	29.9661	7.03471	31.4747	31.5244	31.3044	22.7627	24.5198	21.4131	16.8461	32.9143	28.6492	21.5904
3	9.601	24.3442	36.6945	29.3603	14.7539	25.2059	36.5103	23.5299	25.7569	15.782	20.9527	37.5085

## Sheet: Figure4d
Day	deltapH_W1_Cluster1	deltapH_W2_Cluster1	deltapH_W3_Cluster1	deltapH_W1_Cluster2	deltapH_W2_Cluster2	deltapH_W3_Cluster2	deltapH_W1_Cluster3	deltapH_W2_Cluster3	deltapH_W3_Cluster3	deltapH_W1_Cluster4	deltapH_W2_Cluster4	deltapH_W3_Cluster4
0-1	0.745487	0.119489	0.132218	1.09066	0.131712	0.440719	0.778974	0.392755	0.871796	0.898002	0.499935	1.29124
1-2	0.375577	0.368962	0.0778093	1.04701	0.350382	0.139743	0.739275	0.508679	0.194391	1.0746	0.986332	0.292747
2-3	0.407178	0.424412	0.0744804	0.101938	0.59166	0.102403	0.130122	0.887042	0.00101072	0.025434	1.26744	0.117823

## Sheet: Figure5b
Normalized Fluorescent Intensity (FI) - Full Wound	Day	Predicted Day, Full Wound - FI	% Re-epi.	Predicted Re-epi, Full Wound - FI	Normalized FI - Highest NO Cluster	Day	Predicted Day, Highest NO Cluster - FI	% Re-epi.	Predicted Re-epi, Highest NO Cluster - FI	% Wound Area (WA)	Day	Predicted Day, Highest NO Cluster - WA	% Re-epi.	Predicted Re-epi, Highest NO Cluster - WA
0.155624	3	4.21448	18.1	31.14	0.607843	3	4.16075	18.1	30.4858	10.8866	3	4.77033	18.1	38.0908
0.182521	3	4.35112	38	32.2216	0.65098	3	4.43215	38	32.8172	14.1639	3	4.56837	38	34.5863
0.142781	4	4.14923	21.2	30.6236	0.588235	4	4.03739	21.2	29.4261	19.6772	4	4.22861	21.2	28.6907
0.31427	4	5.02047	24.9	37.5196	0.67451	4	4.58019	24.9	34.0888	24.5611	4	3.92764	24.9	23.4682
0.180023	5	4.33843	35	32.1212	0.666667	5	4.53084	35	33.6649	17.2263	5	4.37964	35	31.3115
0.290394	5	4.89917	48.5	36.5595	0.776471	5	5.22168	48.5	39.5992	14.5322	5	4.54567	48.5	34.1924
0.185701	6	4.36728	53.6	32.3495	0.6	6	4.1114	53.6	30.062	8.14848	6	4.93906	53.6	41.0188
0.243284	6	4.65983	27.9	34.665	0.729412	6	4.92561	27.9	37.056	12.9904	6	4.64068	27.9	35.8412

## Sheet: FigureS4a_CommercialMicroscope
pH	wavelength (nm)	minimum	q1	median	q3	maximum	mean
4.06	590	93	97	99	100	104	98.8633
5.2	590	47	48	48	49	50	48.5128
6	590	99	105	107	109	115	106.813
7.1	590	64	67	68	69	72	67.834
7.9	590	37	40	41	42	45	40.8839
9	590	27	27	27	27	27	27.0569
4.06	640	54	54	54	54	54	53.7563
5.2	640	26	27	28	28	29	27.4737
6	640	67	68	68	69	70	68.4197
7.1	640	76	79	80	81	84	79.9672
7.9	640	116	119	120	121	124	119.845
9	640	126	130	132	133	137	131.355

## Sheet: FigureS4a_ImagingUnit
pH	minimum	q1	median	q3	maximum	mean
4.06	30	33	34	35	38	34.3336
5.2	21	24	25	26	29	25.2037
6	50	54	55	57	61	55.4902
7.1	76	80	82	83	87	81.7839
7.9	116	120	122	123	127	121.867
9	125	129	130	132	136	130.284

## Sheet: FigureS4b_Results
Measured pH	Commercial Microscope	Imaging Unit
5.2	-inf	5.03797
6	5.73763	6.08842
7.1	6.71645	7.0004
7.9	7.57311	8.39063
9	inf	8.68258

## Sheet: FigureS4b_CalibrationError
Measured pH	Commercial Microscope Error	Imaging Unit Error
5.2	inf	3.11603
6	4.3728	1.47375
7.1	5.40205	1.40283
7.9	4.13786	6.21052
9	inf	3.52691

## Sheet: FigureS5
k	Sum of Squared Distance, Z-Stack 0	Sum of Squared Distance, Z-Stack 5	Sum of Squared Distance, Z-Stack 10
1	2981756672	2972802048	2989317120
2	240468844	259931280	232856776
3	217818100	237140176	208064804
4	2.1185e+08	237140687	2.01371e+08
5	7.40665e+07	7.39793e+07	7.69937e+07
6	5.14158e+07	5.11882e+07	5.22017e+07
7	7.40177e+07	5.03187e+07	7.69457e+07
8	5.13669e+07	5.11398e+07	5.21537e+07

[truncated: 4 more sheets: FigureS7_HealnetReference, FigureS7_ImagingUnit, FigureS7_ImagingUnitCorrected, FigureS8]
